# Supplementary material for: Scientometric and Methodological Analysis of the Recent Literature on the Health-Related Effects of Tomato and Tomato Products
Source: Foods. 2021 Aug 17;10(8):1905. doi: 10.3390/foods10081905 (PMC8393598; doi:10.3390/foods10081905)
Supplement: Supplementary file 1 [file foods-10-01905-s001.zip]

Archive with 2 entries (2 files):
- Supplementary figures.pdf
- Table S1-S4.xlsx
