# Supplementary material for: Scientometric and Methodological Analysis of the Recent Literature on the Health-Related Effects of Tomato and Tomato Products
Source: Foods. 2021 Aug 17;10(8):1905. doi: 10.3390/foods10081905 (PMC8393598; doi:10.3390/foods10081905)
Supplement: Supplementary file 1 [file foods-10-01905-s001.zip › Table S1-S4.xlsx]

## Sheet: Table S1
Table S1. Bibliographic data of the 107 selected studies.
Reference number in the text	Year	Author information					Journal information					Journal category
		Surname of the first author	Authors' number	Authors' country/ies	Country of the corresponding author		Journal name	Journal country	Quartile	Journal Impact Factor (2019)		Agricultural and biological sciences	Biochemistry, genetics and molecular biology	Chemistry	Medicine	Pharmacology, toxicology and pharmaceutics	Nursing
[31]	2008	Bessler	5	ISR	ISR		Imm. Inv.	USA	Q2	2.51					x
[32]	2008	King-Batoon	3	USA	USA		Environ. Mol. Mutagen.	USA	Q2	3.13			x
[33]	2008	Tang	5	TWN	TWN		Mol. Nutr. Food Res.	GBR	Q1	5.31		x	x
[34]	2008	Wood	4	AUS	AUS		Free Radic. Res.	GBR	Q1	2.84			x		x
[35]	2009	Epriliati	3	AUS	AUS		J. Agric. Food Chem.	USA	Q1	4.19		x
[36]	2009	Di giacomo	9	ITA	ITA		J. Med. Food	USA	Q2	2.04					x		x
[37]	2009	Joo	7	USA	USA		PLoS ONE	USA	Q1	2.74		x	x		x
[38]	2009	Markovitch	6	GBR, ESP, DNK	GBR		Nutrition	NLD	Q1	3.64					x		x
[39]	2009	Palozza	7	ITA	ITA		Br. J. Nutr.	GBR	Q1	3.33					x		x
[40]	2009	Ried	3	AUS	AUS		BMC Complement. Altern. Med.	GBR	Q1	2.83					x
[41]	2009	Tang	4	TWN	TWN		J. Nutr. Biochem.	NLD	Q1	4.87			x			x	x
[42]	2010	Kurcer	8	TUR	TUR		J. Med. Food	USA	Q2	2.04					x		x
[43]	2010	Ferreres	5	ESP, PRT	PRT		J. Agric. Food Chem.	USA	Q1	4.19		x
[44]	2010	Choi et al	7	KOR, USA	KOR		J. Agric. Food Chem.	USA	Q1	4.19		x
[45]	2010	Konijeti et al	10	USA	USA		Prostate	USA	Q1	3.28					x
[46]	2010	Palozza	8	ITA	ITA		Carcinogenesis	GBR	Q1	4.6			x		x
[47]	2010	Pannellini	11	ITA	ITA		Cancer Prev. Res.	USA	Q1	3.47			x		x
[48]	2010	Richelle	6	CHE	CHE		Br. J. Nutr.	GBR	Q1	3.33					x		x
[49]	2010	Shi	5	CHN	CHN		J. Sci. Food Agric.	GBR	Q1	2.61		x	x				x
[50]	2011	El-Rouby	1	EGY	EGY		Arch. Oral. Biol.	GBR	Q2	1.93			x		x
[51]	2011	Palozza	6	ITA	ITA		J. Nutr. Biochem.	NLD	Q1	4.87			x			x	x
[52]	2011	Lee at al	4	MYS	MYS		PLoS ONE	USA	Q1	2.74		x	x		x
[53]	2011	Palozza	10	ITA	ITA		J. Nutr. Biochem.	NLD	Q1	4.87			x			x	x
[54]	2011	van Breemen	9	USA	USA		Cancer Prev. Res.	USA	Q1	3.47			x		x
[55]	2012	Aman	3	IND	IND		Asian Pac. J. Trop. Biomed.	NLD	Q2	1.9			x
[56]	2012	Chao	5	TWN	TWN		PLoS ONE	USA	Q1	2.74		x	x		x
[57]	2012	Harms-Ringdahl	3	SWE	SWE		Nutr. J.	GBR	Q1	3.36					x		x
[58]	2012	Mills	3	GBR	GBR		Mol. Nutr. Food Res.	GBR	Q1	5.31		x	x
[59]	2012	Fuentes	7	CHL	CHL		Evid. Based Complement. Alternat. Med.	USA	Q1	1.81					x
[60]	2012	Teodoro	6	BRA	BRA		Cancer Cell Int.	GBR	Q2	4.18			x		x
[61]	2013	Fuentes	7	CHL	CHL		Molecules	CHE	Q2	3.27			x	x	x	x
[62]	2013	Gupta	3	IND	IND		Chem. Biol. Interact.	NLD	Q1	3.72					x	x
[63]	2013	Gupta	3	IND	IND		Phytother. Res.	USA	Q2	4.09						x
[64]	2013	Gupta	3	IND	IND		Biochem. Biophys. Res. Comm.	USA	Q2	2.99						x
[65]	2013	Lee	5	MYS, AUS	MYS		PLoS ONE	USA	Q1	2.74		x	x		x
[66]	2013	Lee	4	MYS, AUS	MYS		Phytomedicine	NLD	Q1	4.27			x		x	x
[67]	2013	Li	5	CHN, CAN	CAN		Food Chem.	NLD	Q1	6.31		x		x	x
[68]	2013	Mazzucato	8	ITA	ITA		Plant Phys. Biochem.	NLD	Q1	3.92		x	x
[69]	2013	Muller	7	ITA, DEU	ITA		J. Agric. Food Chem.	USA	Q1	4.19		x
[70]	2013	Zuniga	3	USA	USA		Cancer Prev. Res.	USA	Q1	3.47			x		x
[71]	2014	Choi	8	KOR, JPN, USA	USA		J. Food Comp. Anal.	NLD	Q1	3.72		x
[72]	2014	Elgass	3	GBR	GBR		Int. J. Med. Sci.	CAN	Q2	2.52					x
[73]	2014	Hazewindus	4	NLD	NLD		PLoS ONE	USA	Q1	2.74		x	x		x
[74]	2014	Navarro-Gonzalez	5	ESP	ESP		PLoS ONE	USA	Q1	2.74		x	x		x
[75]	2014	Rigano	7	ITA	ITA		J. Agric. Food Chem.	USA	Q1	4.19		x
[76]	2014	Kujawska	6	POL	POL		J. Physiol. Biochem.	ESP	Q2	2.95			x		x
[77]	2014	Li	5	CHN, CAN	CAN		Food Chem.	NLD	Q1	6.31		x		x	x
[78]	2014	Tommonaro	8	ITA	ITA		Nat. Prod. Res.	GBR	Q2	2.16		x	x	x
[79]	2014	Zhang	3	CHN	CHN		Chin. Med. J.	CHN	Q2	1.59					x
[80]	2015	Conlon	3	USA	USA		Nutr. Res.	NLD	Q2	2.77			x		x		x
[81]	2015	Grainger	8	USA	USA		Br. J. Nutr.	GBR	Q1	3.33					x		x
[82]	2015	Martínez-Huélamo	7	ESP	ESP		Food Chem.	NLD	Q1	6.31		x		x	x
[83]	2015	Kim	3	KOR, USA	KOR		J. Agric. Food Chem.	USA	Q1	4.19		x
[84]	2015	Huang	10	CHN, USA	CHN		PLoS ONE	USA	Q1	2.74		x	x		x
[85]	2015	Kopec	8	USA	USA		Mol. Nutr. Food Res.	GBR	Q1	5.31		x	x
[86]	2015	Navarrete	3	CHL	CHL		Molecules	CHE	Q2	3.27			x	x	x	x
[87]	2015	Silva-Beltra ́n	7	MEX	MEX		Int. J. Environ. Health Res.	GBR	Q2	1.92					x
[88]	2015	Pourahmadi	7	IRN, AUS	IRN		Women & Health	USA	Q2	1.1					x
[89]	2015	Raiola	6	ITA	ITA		Molecules	CHE	Q2	3.27			x	x	x	x
[90]	2015	Stajčić	6	SRB	SRB		Food Chem.	NLD	Q1	6.31		x		x	x
[91]	2016	Di Paola Naranjo	9	ARG	ARG		Food Chem.	USA	Q1	6.31		x		x	x
[92]	2015	Treggiari	10	ITA, USA	ITA		Mol. Nutr. Food Res.	GBR	Q1	5.31		x	x
[93]	2016	Del giudice	6	ITA	ITA		J. Sci. Food Agric.	GBR	Q1	2.61		x	x				x
[94]	2016	Gupta	4	IND	IND		World J. Hepatol.	CHN	Q2	3.17*					x
[95]	2016	Petruk	7	ITA	ITA		J. Photochem. Photobiol. B.	NLD	Q2	4.38				x	x
[96]	2016	Rudolf	2	CZE	CZE		J. Funct. Foods	NLD	Q1	3.7		x			x		x
[97]	2016	Yamashoji	2	JPN	JPN		Food Chem.	NLD	Q1	6.31		x		x	x
[98]	2017	Barone	14	ITA, USA	ITA		J. Cell Physiol.	USA	Q2	5.55			x
[99]	2017	Bayomy	4	EGY	EGY		Anat. Rec.	USA	Q2	1.63*		x	x		x
[100]	2017	Cha	5	KOR	KOR		Nutr. Res. Pract.	KOR	Q2	1.79		x					x
[101]	2017	Figuereido-Gonzalez	4	PRT	PRT		Food Chem. Toxicol.	NLD	Q1	4.68		x		x	x
[102]	2017	Kapoor	2	IND	IND		Carbohyd. Polym.	NLD	Q1	7.18				x
[103]	2017	Li-Tan	7	USA	USA		Cancer Prev. Res.	USA	Q1	3.47			x		x
[104]	2017	Ramos-Bueno	4	ESP	ESP		J. Sci. Food Agric.	GBR	Q1	2.61		x	x				x
[105]	2017	Silva	4	PRT	PRT		J. Steroid Biochem. Mol. Biol.	GBR	Q2	3.81			x		x
[106]	2017	Rodriguez-Rodriguez	9	ESP	ESP		Mol. Nutr. Food Res.	DEU	Q1	5.31		x	x
[107]	2017	Yelken	7	CYP, TUR	CYP		Gene	NLD	Q1	2.98				x	x
[108]	2018	Sandoval	8	ESP	ESP		Mol. Nutr. Food Res.	DEU	Q1	5.31		x	x
[109]	2018	Arathi	9	IND	IND		J. Agric. Food Chem.	USA	Q1	4.19		x
[110]	2018	Arena	6	ITA, NLD	ITA		Molecules	CHE	Q2	3.27			x	x	x	x
[111]	2018	Blando	7	ITA, NOR	ITA		Int. J. Mol. Sci.	CHE	Q1	4.56			x	x	x
[112]	2018	Costa-Rodriguez	4	PRT	PRT		J. Nutr. Biochem.	NLD	Q1	4.87			x			x	x
[113]	2018	Fernandez-Bedmar	3	ESP	ESP		Environ. Mol. Mutagen.	USA	Q1	3.13			x
[114]	2019	Hurtado-Barroso	7	ESP	ESP		Nutrients	CHE	Q1	4.55		x					x
[115]	2018	Nieman DC	5	USA	USA		Int. J. Sport Nutr. Exerc. Metab.	USA	Q2	3.88					x		x
[116]	2019	Campestrini	6	BRA, PRT	BRA		Heliyon	NLD	Q1	1.86*
[117]	2019	Grainger	12	USA	USA		J. Nutr.	NLD	Q1	4.28					x		x
[118]	2019	Groten	8	DEU	DEU		Skin Pharmacol. Physiol.	CHE	Q2	3.31			x		x	x
[119]	2019	Campra	6	ESP	ESP		Food Res. Int.	GBR	Q1	4.97		x
[120]	2019	Jesuz	9	BRA	BRA		J. Med. Food	USA	Q2	2.04					x		x
[121]	2019	Soares	6	BRA	BRA		Foods	CHE	Q2	4.09		x
[122]	2019	Storniolo	5	ESP	ESP		Nutrients	CHE	Q1	4.55		x					x
[123]	2019	Szabo	4	ROU	ROU		Antioxidants	CHE	Q2	5.01			x
[124]	2019	Tanambell	3	NZL	NZL		Antioxidants	CHE	Q1	5.01			x
[125]	2020	Antonuccio	15	ITA	ITA		Nutrients	CHE	Q1	4.55		x					x
[126]	2020	Chiva-Blanch	12	ESP	ESP		Nutrients	CHE	Q1	4.55		x					x
[127]	2020	Marcolongo	13	ITA	ITA		Molecules	CHE	Q2	3.27			x	x	x	x
[128]	2020	Nguenang	3	CMR	CMR		Evid. Based Complement. Alternat. Med.	USA	Q1	1.81					x
[129]	2020	Ou	9	CHN	CHN		J. Food Sci.	USA	Q1	2.48		x
[130]	2020	Scarano	10	ITA	ITA		J. Sci. Food Agric.	GBR	Q2	2.61		x	x				x
[131]	2020	Russo	13	ITA	ITA		J. Transl. Med.	GBR	Q1	4.12			x		x
[132]	2020	Storniolo	4	ESP	ESP		ACS Omega	USA	Q1	2.87				x
[133]	2020	Tenore	10	ITA	ITA		Nutrients	CHE	Q1	4.55		x					x
[134]	2020	Tjahjodjati	4	IND	IND		Res. Rep. Urol.	NZL	Q2	1.64*					x
[135]	2020	Zhu	16	CHN, USA	CHN		J. Nutr. Biochem.	USA	Q1	4.87			x		x		x
[136]	2020	Shejawal	7	IND	IND		J. Mater. Sci. Mater. Med.	NLD	ND(Q2 2020)	2.49			x
[137]	2021	Shi	7	CHN	CHN		J. Cell Mol. Med.	GBR	ND (Q2 2020)	4.66			x
*Not available in Clarivate, obtained from other source

## Sheet: Table S2
Table S2. Details related to the tester materials adopted in the 107 selected studies (-, non applicable).
Reference number in the text	Type of tester material	Tomato type	Tomato varieties or genotypes adopted	Details on cultivation conditions	Type of formulation after processing and extracting	Extract Characterization	Type of purified compound	Origin of purified compound	Doses for purified compounds
	(F, Fresh; P, purified; FO, formulate)	(N, non specified; ST, standard; SP, special)	(N, non specified)	(N, none; Y, detailed)		(N, none; Y, detailed)		(N, none; Y, detailed)	(N, none; Y, detailed)
[31]	P	-	-	-	-	-	Lycopene	Y	Y
[32]	P	-	-	-	-	-	Lycopene	Y	Y
[33]	P	-	-	-	-	-	Lycopene	Y	Y
[34]	F,FO	N	N	N	Juice (commercial), capsules (Lyco-Mato)	Y	-	Y	Y
[35]	F	N	N	N	Digestate	N	-	-	-
[36]	FO	N	N	N	Capsules (Ciclopausa®)	N	Lycopene enriched	Y	Y
[37]	FO	N	N	N	TLE tomato lycopene extract	Y	Lycopene enriched	Y	Y
[38]	F	N	N	N	Passata (commercial)	Y	-	-	-
[39]	F	SP	Lycopene b-cyclase GM tomatoes	N	Digestate	Y	-	-	-
[40]	FO	N	N	N	Capsulae (Lyc-o-Mato®)	N	Lycopene rich	Y	Y
[41]	P	-	-	-	-	-	Lycopene	Y	Y
[42]	P	-	-	-	-	-	Lycopene	Y	Y
[43]	F	ST	Bull's Heart	N	Hydrophilic extract	Y	-	-	-
[44]	F	ST	Doturakworld	Y	Hydrophilic extract, lipophilic extract, alcool extract	Y	-	-	-
[45]	F,FO	N	N	N	Tomato paste (commercial), Lycopene beadlets	Y	-	Y	Y
[46]	P	-	-	-	-	-	Lycopene	Y	Y
[47]	FO	ST	Cherry varieties	N	Powder (include peel and seeds)	Y	-	-	-
[48]	F,FO	N	N	N	Paste (commercial), oleoresins	Y	-	Y	Y
[49]	F	SP	M1 e M2	N	Juice	Y	-	-	-
[50]	P	-	-	-	-	-	Lycopene	Y	Y
[51]	P	-	-	-	-	-	Lycopene	Y	Y
[52]	P	-	-	-	-	-	Tomatine	Y	Y
[53]	P	-	-	-	-	-	Lycopene	Y	Y
[54]	FO	N	N	N	Capsulae, high lycopene	Y	Lycopene	Y	Y
[55]	P	-	-	-	-	-	Lycopene	Y	Y
[56]	P	-	-	-	-	-	Tomatine	Y	Y
[57]	F	N	N	N	Juice	Y	-	-	-
[58]	P	-	-	-	-	-	Lycopene	NO	Y
[59]	F	N	N	N	Skin, paste, pomace	Y	-	-	-
[60]	P	-	-	-	-	-	Lycopene	Y	Y
[61]	F	ST	Hybrids H9665, H7709, H9997	N	Sauce, ketchup, juice, pomace, hydrophilic extracts	Y	-	-	-
[62]	F	N	N	N	Lycopene extract	Y	-	-	-
[63]	F	N	N	N	Lycopene extract	Y	-	-	-
[64]	F	N	N	N	Lycopene extract	Y	-	-	-
[65]	P	-	-	-	-	-	Tomatine	Y	Y
[66]	P	-	-	-	-	-	Tomatine	Y	Y
[67]	F	SP	Thirteen varieties with different colours	Y	Lipophilic extract	Y	Carotenoids	-	-
[68]	F	SP	Sun Black; wild-type	Y	Hydrophilic extract	Y	Anthocyanins	-	-
[69]	FO	N	N	N	Tomato seed oil	Y	-	Y	Y
[70]	FO	N	N	N	Powder	Y	-	Y	Y
[71]	F	SP	Cherry varieties (gf, gf/r, r, B, t)	Y	Hydrophilic extract, lipophilic extract	Y	Amino acids, phenolics, carotenoids	-	-
[72]	P	-	-	-	-	-	Lycopene	Y	Y
[73]	F,P	N	N	N	Ketchup, Hydrophilic extract, Lipophilic extract	Y	Lycopene, AsA, tocopherol	Y	Y
[74]	F	N	N	N	Juice	Y	-	-	-
[75]	F	ST/SP	IL 12-4 , IL 7-3, M82	N	Hydrophilic extract, lipophilic extract	Y	-	-	-
[76]	FO	N	N	N	Paste	N	-	Y	Y
[77]	F	SP	V118 (Purple)	Y	Hydrophilic extract, lipophilic extracts	Y	-	-	-
[78]	F	ST/SP	San Marzano Rosso, San Marzano Giallo, Corbarino, Black Tomato and San Marzano/Black Tomato hybrid	N	Hydrophilic extract	Y	-	-	-
[79]	FO	N	N	N	Lycopene capsule	N	-	Y	Y
[80]	FO	N	N	N	Tomato beadlets (diet)	Y	-	Y	Y
[81]	F	N	N	N	Sauce, juice, soup commercial	Y	-	Y	Y
[82]	F	ST	Liso rojo rama	N	Sauce, refined olive-oil enriched sauce	Y	-	-	-
[83]	P	-	-	-	-	-	Tomatine	Y	Y
[84]	P	-	-	.	-	-	Tomatine, tomatine and curcumin	Y	Y
[85]	FO	SP	tangerine (FG04-169)	Y	Powder	Y	-	-	-
[86]	F	N	N	N	Hydrophilic extract	N	-	-	-
[87]	F	ST	Pitenza, Floradade	N	Alcool extract from Leaf	Y	-	-	-
[88]	F	N	N	N	Juice (commercial)	N	-	Y	Y
[89]	F	SP	GiàGiù, M-4 e M-284	Y	Hydrophilic extract, lipophilic extract	Y	-	-	-
[90]	F	ST	Bacˇka, Knjaz, Novosadski niski, Rutgers, Saint Pierre	N	Lipophilic extract	Y	Carotenoids	-	-
[91]	F	ST/SP	16 Andean varieties	Y	Hydrophilic extract	Y	AsA, Polyphenols	-	-
[92]	F	ST	Round red	N	Cistine knot-microprotein (TCMP's)	Y	-	-	-
[93]	F	SP	Zebrino	Y	Lipophilic extract	Y	-	-	-
[94]	F	N	N	N	Lycopene extract	Y	-	-	-
[95]	F	SP	DHO4 (AsA-rich)	N	Hydrophilic extract	Y	-	-	-
[96]	P	-	-	-	-	-	Tomatine	Y	Y
[97]	F,P	ST	Momotaro	N	Hydrophilic extract	Y	Tomatine	Y	Y
[98]	F	SP	San Marzano Corbarino	N	Lipophilic extract	Y	-	-	-
[99]	P	-	-	-	-	-	Lycopene	Y	Y
[100]	P	-	-	-	-	-	Lycopene	Y	Y
[101]	F	ST	Caramba, Anairis, Valentine, Negro, Abuela	Y	Hydrophilic extract, lipophilic extract	Y	-	-	-
[102]	F	ST	N	N	Pectic oligosaccharides	Y	-	-	-
[103]	FO	N	N	-	Powder, Lycopene beadlets	Y	Lycopene	Y	Y
[104]	F	ST	Racimo, Pera, Cherry, Raf	Y	Hydrophylic and lypophilic extracts	Y	-	-	-
[105]	P	-	-	-	-	-	Tomatine and tomatidine	Y	Y
[106]	F	N	N	N	Sofrito	Y	-	-	-
[107]	P	-	-	-	-	-	Tomatine	Y	Y
[108]	F	N	N	N	Sofrito	Y	-	-	-
[109]	F	ST	Indian hybrid	N	Lycopene extract	Y	-	-	-
[110]	F,P	ST	Red cherry tomatoes	N	Digestate	N	Tomatine	Y	Y
[111]	F	SP	Sun Black	N	Anthocyanins	Y	-	-	-
[112]	P	-	-	-	-	-	Lycopene	Y	Y
[113]	F,P	ST	Red Pear	N	Juice, lycopene	N	Lycopene	Y	Y
[114]	F	N	N	N	Sofrito	Y	-	-	-
[115]	FO	N	N	N	Capsules, raw tomato, Lycored	Y	-	Y	Y
[116]	F	ST/SP	Purple Micro-Tom, Red cherry	N	Carotenoid-rich fraction	Y	-	-	-
[117]	F	SP	FG99-218 hp2, ogc (high-lycopene)	N	Juice	Y	-	-	-
[118]	FO	N	N	N	Capsulae (lycopene carotenoids tocopherols)	N	Lycopene, beta-car, phytoene, phytofluene, tocopherols	Y	Y
[119]	F	N	N	N	Digested gazpacho	Y	-	-	-
[120]	F,P	N	N	N	Sauce	N	Lycopene	Y	Y
[121]	F	N	N	N	extract, paste, sauce, ketchup	Y	Lycopene	-	-
[122]	P	-	-	-	-	-	Naringenin, hydroxytyrosol, lycopene, β-carotene	Y	Y
[123]	F	ST,SP	Abellus, Aphen, Cristal, Misrini, Lady Rosa, Tiny Tim,Taranes roz, ¸Taranesti portocalii, Rotunde mari, Rosij lunguiete	Y	Waste	Y	Carotenoids	-	-
[124]	F	ST,SP	Alfred (red), Olga’s Round Golden Chicken Egg (t), Golden Green (t), Golden Eye (B)	Y	Lypophilic extract	N	Lycopene	-	-
[125]	P	-	-	-	-	-	Lycopene	Y	Y
[126]	F	N	N	N	Lycopene	N	-	-	-
[127]	F	SP	Camone	Y	Locular gel and serum, tomatine	Y	-	-	-
[128]	F	N	N	N	Hydrophilic extract	N	-	-	-
[129]	P	-	-	-	-	-	lycopene	Y	Y
[130]	F	ST,SP	Corbarino, Pantano, Sel pc 07, sel pc 16, Vesuvio, LA 0147, Black plum, Guatemala, Caramella, MM	Y	Lyophilic and lipophilic	Y	-	-	-
[131]	F	N	N	N	Sauce	Y	-	-	-
[132]	P	-	-	-	-	-	Naringenin, hydroxytyrosol, lycopene, β-carotene	-	-
[133]	F	SP	San Marzano	N	Lypophilic extract (waste)	-	-	-	-
[134]	P	-	-	-	-	-	Lycopene	Y	Y
[135]	P	-	-	-	-	-	Lycopene	Y	Y
[136]	F,P	N	N	N	Lycopene extract	Y	Lycopene	Y	Y
[137]	P	-	-	-	-	-	Naringenin	Y	Y

## Sheet: Table S3
Table S3. Details related to the target systems adopted in the 107 selected studies and highlights of the main results. (-, non applicable).
Reference number in the text	Type of analysis (VT, in vitro; VI, in vivo; BO, both)	Target characterization						Type of analysis											Results highlights
		In vitro				In vivo		Cytotoxic and anti-proliferative effects	Antioxidant capacity	Anti-inflammatory activity	Cell Cycle	Apoptosis	Necrosis	Antiplatlet Activity	Proteomics Immunologics	Gene Expression	Blood Analysis	Tissue Analysis
		Referring organism (H, man; M, mouse, B, bacteria)	Cell line Type (C, cancer, N, normal, B, both)	Referring tissue/organ		Referring organism (H, man; M, mouse
[31]	VT	H	N	Blood		-			x	x					x				Lycopene revealed anti-inflammatory activity on Human mononuclear Cells via inducing a dose-dependent increase in IL1β, and TNFα production and decrease in IL-2, IL-10 and IFNγ secretion.
[32]	VT	H	B	Breast		-		x								x			Lycopene revealed direct effects on the modulation pattern tumor gene's promoters in human breast cancer cells.
[33]	VT	H	C	Colon		-		x							x				Lycopene revealed an anti-proliferative effects on human colon cancer cells via suppression of the Akt signaling pathway.
[34]	VI	-	-	-		H				x					x		x		Lycopene-rich treatments affected clinical asthma status via reducing airway neutrophil influx and sputum neutrophil elastase activity.
[35]	VT	H	C	Colon		-													Bioavailability of carotenoids from tomato in human colon cancer cells was affected from pectin when insufficient dietary lipids occurs.
[36]	VI	-	-	-		H			x								x		Lycopene, combined with soy-derived isoflavones, showed an anti-oxidant capacity reducing lipid peroxidation and enhancing non-proteic plasma defense in long distance runners.
[37]	BO	M	N	Intestine		M				x		x			x	x		x	Tomato lycopene extract revealed anti-inflammatory activity preventing LPS-induced proinflammatory gene expression, but aggravates DSS-induced colitis by enhancing cell apoptosis of intestinal epithelium.
[38]	VI	-	-	-		H		x				x			x		x		Lycopene didn't reveal antioxidant capacity on human fresh lymphocites. Lycopene showed pro-apototic properties on human fresh lymphocytes.
[39]	VT	H	C	Colon		-		x			x	x			x				Beta-carotene rich digestate from GMO tomatoes showed anti-proliferative effects, G0/G1 cell cycle arrest and pro-apoptotic activity in HT-29 human colon cancer cells.
[40]	VI	-	-	-		H													Lycopene-rich extract didn't reveal a lowering effect on blood pressure in human prehypertensive adults.
[41]	VT	H	C	Colon		-		x				x			x	x			Lycopene, combined with eicosapentanoic acid, revealed anti-proliferative and pro-apoptotic properties through down-regulating PI-3K/Akt/mTOR signaling pathway and up-regulating Bax and Fas ligand proteins.
[42]	VI	-	-	-		M			x			x			x			x	Lycopene revealed anti-oxidant activity against methanol-induced hepatic injury via reducing lipid peroxidation in rats. Lycopene showed pro-apoptotic activity via caspase-3 activation.
[43]	VT	M	C	Blood				x	x										Polyphenolic-rich extract from tomato seed revealed anti-proliferative effects in rat basophile leukemia (RBL-2H3) cells.
[44]	VT	H	B	Cervix (C), blood (C), lung (N,C), liver (N)		-		x											Ripening decreased clorophylls and alpha-tomatine levels on tomatoes. Glycoalkaloid-rich extract from green tomatoes showed a specific and dose dependent anti-proliferative effects on several human cancer cell lines.
[45]	VI	-	-	-		M									x		x	x	Lycopene beadlets-enriched diet revealed chemiopreventive activityagainst prostate cancer via reducing DNA oxidative damage in TRAMP mice.
[46]	VT	H	C	Colon, prostate, skin		-		x	x		x	x			x				Lycopene revealed anti-oxidant activity altering mevalonate pathway through inhibition of HMG-CoA reductase and inducing a decreased prenylation of Ras. Lycopene revealed cell cycle arrest and apoptosis induction decreasing cyclin D1 and pAKT levels, increasing p21, p27 and p53 levels and changing Bax:Bcl-2 ratio.
[47]	VI	-	-	-		M			x	x					x		x	x	A tomato-rich diet revealed anti-inflammatory and anti-angiogenic activity in TRAMP mice.
[48]	BO	H	C	Colon		H													Lycopene is not affected from isomerization during its passage in the gastrointestinal tract. Lycopene isomerization takes place within enterocytes.
[49]	VT	H	C	Colon		-		x			x	x					x		Tomato from space mutation breeding revealed anti-proliferative effects on SW480 and HT-29 human colon cancer cells. They also could affect cell cycle progression.
[50]	VI	-	-	-		M												x	Lycopene revealed anti-proliferative effect in 4-NQO tongue cancer in rats. Anti-carcinogenic activity could be performed enhancing cellular adesion.
[51]	VT	H	C	Blood		-									x	x			Lycopene revealed anti-atherogenic properties reducing cholesterol synthesis via altering mevalonate pathway inibition, RhoA inactivation and PPAR-gamma and LXR-a activation.
[52]	VT	H	B	Prostate (N,C), liver (N)		-		x		x	x	x							Alpha-tomatine revealed pro-apoptotic activity on PC-3 human prostate cancer cells via involving both intrinsic and extrinsic pathwats in PC-3 human prostate cancer cells. Lycopene also inhibited NF-kB activation.
[53]	VT	H	C	Blood		-			x	x						x			Lycopene revealed anti-inflammatory activity preventing oxysterol-induced proinflammatory cytokine cascade via inhibition of NF-κB nuclear binding and increase in PPARγ expression.
[54]	VI	-	-	-		H			x								x	x	Lycopene supplementation didn't affect malondialdehyde and 8-oxo-dG levels in prostate tissue on African American Veterans.
[55]	VI	-	-	-		M				x		x			x		x		Lycopene anti-oxidant and pro-apoptotic activity attenuated induced myocardial infarction in ISO injected rats.
[56]	BO	H	C	Blood		M		x			x	x	x		x			x	Alpha-tomatine revealed caspase-indipendent pro-apoptotic activity in HL60 and K562 leukemia cells. alpha-tomatine significantly inhibited HL60 xenograft tumor growth without causing loss of body weight in severe combined immunodeficiency (SCID) mice.
[57]	VI	-	-	-		H			x						x		x		Lycopene revealed anti-oxidant activity reducing ROS levels in human after 20 mins physical exercise in untrained healthy humans.
[58]	VT	H	N	Blood		-		x		x	x				x				Lycopene revealed anti-proliferative effect in human activated lymphocytes via inhibiting CD-69 and IL-2 expression. Lycopene could not affect cell cycle progression of human lymphocytes.
[59]	VT	H	N	Blood		-			x					x					Tomato fruits and their processing-by products reveals anti-platelet activity due to their adenosine content.
[60]	VT	H	C	Prostate, colon, cervix, breast, liver, larynx, lung		-		x			x	x							Lycopene revealed anti-proliferative effect, cell cycle arrest and pro-apoptotic activity in human breast, colon and prostate cancer lines after 96h in a line-specific and dose-dependent manner.
[61]	BO	H	N	Blood		M								x			x	x	Antiplatelet and antithrombotic activities of tomato products and pomace were not modified by industrial tomato processing
[62]	VI	-	-	-		M			x								x	x	Lycopene revealed anti-carcinogenic properties and anti-oxidant activity via reducing ROS levels and oxidative damage of N-nitrosodiethylamine (NDEA) on cellular macromolecules in Balb/c mice.
[63]	VI	-	-	-		M						x				x	x	x	Lycopene revealed a modulatory effects on induced NDEA epathic carcinogenesis in Balb/c mice.
[64]	VI	-	-	-		M						x				x		x	Lycopene revealed pro-apoptotic effect on induced NDEA epathic carcinogenesis in Balb/c mice via enhancing the expression of caspase 3, 9 and p53 and decreased expression of bcl-2.
[65]	BO	H	C	Prostate		M		x				x			x	x		x	Alpha-tomatine significantly attenuates the growth of PC-3 cell tumors grown by increasing apoptosis and lower proliferation of tumor cells as well as reducing nuclear translocation of the p50 and p65 components of NF-kB.
[66]	BO	H	C	Prostate		M		x				x			x			x	Alpha-tomatine, combined with paclitaxel (a chemiotherapeutic agent), revealed an anti-proliferative activity on PC-3 human prostate cancer cells. Alpha-tomatine showed a pro-apoptotic effects on PC-3 cells through the inibition of PI3K/Akt signaling, reducing Bcl-2 and Bcl-xL expression and enhancing BAD pro-apoptotic protein levels.
[67]	VT	M	C	Heart		-		x	x			x							The lipophilic extracts of red, purple, orange, pink and yellow tomato reveals anti-oxidant activity and cell death preventing effect in cardiac H9c2 cells, via attenuation of the caspase-3 and matrix metalloproteinase-2 activities.
[68]	VT	H	C	Cervix, colon		-		x											Anthocyanin-rich extract of Sun Black tomatoes revealed anti-proliferative effects on HT-29 and HeLa human cancer cells.
[69]	VT	H	N	Macrophages		-			x							x			Tomato seed oil revealed anti-oxidant activity in human macrophages via phosphorylation of the MAPK ERK1/2, JNK, and p-38, activation of the redox-sensitive NF-kB, and expression of the heat shock proteins 70 and 90
[70]	VI	-	-	-		M										x	x		Tomato powder, combined with soy germ extract, revealed a modest anti-proliferative effect and pro-apoptotic activity in prostate cancer of TRAMP mice.
[71]	VT	H	B	Cervix (C), liver (N,C), lung (N,C)		-		x	x										Cherry tomato varieties revealed a line-specific anti-proliferative effect on human cancer cells due to their anti-oxidant molecular patterns.
[72]	VT	H	B	Prostate		-		x											Lycopene showed anti-proliferative effects in PC3 and DU145 prostate cancer cells without affects PTN2 normale prostate cells. Lycopene revealed an effect on cell adhesion and migration in cancer cells.
[73]	VT	H	B	Blood		-				x					x	x			Ketchup extracts revealed anti-inflammatory effects on human monocytes and vascular endothelial cells (HUVEC) via reducing gene expression and release of the pro-inflammatory cytokines TNF-a and IL-8 and increasing release of the anti-inflammatory cytokine IL-10.
[74]	VI	-	-	-		M									x	x	x	x	Tomato-rich diet reduced LDL and HDL levels in Sprague-Dawley rats via decreasing HMGCR activity binding to the active site of the enzyme and competing with the ligand HMGCoA.
[75]	VT	HM	B	Kidney (N), cervix (C), murine embryo (N), murine fibroblasts (N)		-		x	x										Novels tomato lines obtained by gene pyramiding of selected QTLs revealed anti-proliferative effects on different cell cancer lines in a line-specific and dose-dependent manner.
[76]	VI	-	-	-		M			x								x		Tomato paste revealed anti-oxidant activity against NDEA-induced oxidative stress in rats.
[77]	VI	-	-	-		M			x	x							x		Purple tomato extracts showed significant and dose dependent anti-inflammatory effect in the in vivo carrageenan-induced paw oedema rat via reducing MDA and NO production and increasing GPx and SOD activities in oedematous tissue.
[78]	VT	H	C	Skin		-		x	x										San Marzano Rosso seed extract exhibited the highest free radical-scavenging activity and the best cytotoxic activity on A375 cells.
[79]	VI	-	-	-		H											x	x	Lycopene reduced serum prostate-specifi antigen (PSA) velocity on human prostate cancer patients.
[80]	VI	-	-	-		M											x	x	low-lycopene TP intervention failed to reduce carcinogenesis in TRAMP mice.
[81]	VI	-	-	-		H									x		x	x	Prostate lycopene concentration was moderately correlated with post-intervention plasma lycopene concentrations in men before prostatectomy.
[82]	VI	-	-	-		H											x	x	Mechanical and thermal treatments of tomato sauce manufacturing process affected bioavailability bioactive phenolics from the food matrix more effectively than the addition of an oil component.
[83]	BO	M	C	Colon		M		x				x	x		x	x	x	x	Alpha-tomatine revealed an antiproliferative effect on Mouse colon cancer CT-26 cells and transplanted tumor in mice. Alpha-tomatine showed a caspase-indipendent pro-apototic activity on CT-26 cells and transplanted tumor in mice.
[84]	BO	H	C	Prostate		M		x	x			x			x	x		x	Combination of alpha-tomatine and curcumin more potently inhibited the growth of PC-3 tumors than either agent alone.
[85]	VI	-	-	-		M			x						x		x	x	Tangerine tomatoes mediate acute UV-induced skin damage in SKH-1 mice via reduced DNA damage in both sexes, and through reduced inflammation in males.
[86]	VT	H	C	Blood		-		x		x					x	x			We found that both the tomato extract and ferulic acid presented inhibitory activity on the expression of TNF-α and IL-1β cytokine by inhibiting the activation of NF-κB.
[87]	VT	B	-	Bacteriophages		-		x											Leaf extracts from Pitenza and Floradade tomato showed anti-viral activity against MS2 and Av-05 batteriophage enteric viral surrogates.
[88]	VI	-	-	-		H			x	x					x		x		Tomato juice showed anti-inflammatory activity in overweight and obese women via reducing IL-6, IL-8, high-sensitivity C-reactive protein and TNF-a serum levels.
[89]	VT	H	B	Cervix (C), liver (C), kidney (N)		-		x	x										Thermal processing of yellow tomatoes increased their anti-proliferative effects on HeLa, Hek293 and HepG2 cells due to its enhancing effects on flavonoids levels.
[90]	VT	H	B	Breast (C), cervix (C), lung (N)		-		x	x									x	Tomato waste extracts revealed anti-proliferive effect on HeLa, MCF7 and MRC-5 cell lines due to their carotenoids content.
[91]	VT	N,Y	-	Nematodes, yeasts				x	x										Hydrophilic extracts from Andean tomato landraces showed antioxidant activity via reduction of thermal stress in Caenorhabditis elegans and H2O2 induced stress in Saccharomyces cerevisiae
[92]	BO	H	N	Humbilical vein		Zebrafish									x	x		x	Cystine-knot miniproteins present in mature tomato fruits showed in vitro and in vivo (Zebrafish) anti-angiogenic activity.
[93]	VT	H,M	B	Murine fibroblast (N), breast (C), cervix (C), liver (C)		-		x	x										Tomato lipophilic extracts were able to prevent hydrogen peroxide (H2O2)-induced cell death in a cell-based model system using rat cardiac H9c2 cells.
[94]	VI	-	-	-		M										x		x	Lycopene revealed anti-proliferative effect on NDEA-inducedBalb/c mice via reducing PCNA, Cyclin D1, and p21 expression levels. Lycopene showed a protecitve effect on NDEA-induced hypoxia in Balc/c mice. Lycopene exhibited a pro-apoptotic effects on NDEA-induced hepatocarcinogenesis in Balb/c mice.
[95]	VT	H	N	Skin		-			x	x					x				AsA-enriched tomato showed anti-oxidant activity on human keratinocytes.
[96]	VT	H	B	Colon		-		x				x	x		x				Alpha-tomatine showed anti-proliferative effects on colon cancer cells via targeting their membranous compartments and inducing both necroptosis and apoptosis.
[97]	VT	H,M	B	Cervix (C), murine fibroblast (N), mouse glioma (C)		-		x											Alpha-tomatine from immature tomatoes showed cytoxotic effects on C6 rat glioma cells (C6 cells) and Hela cells via destruction of plasma membrane.
[98]	VT	H	B	Stomach (C), Skin (N)		-		x	x		x	x	x		x				Lypophilic extract of San Marzano and Corbarino showed anti-proliferative effects on human gastric cancer cells via affecting their ahesion and migration properties. No toxic effects were recorded on non-tumor cells.
[99]	VI	-	-	-		M			x			x			x			x	Lycopene, combined with Rosmarinic Acid, revealed anti-oxidant activity against gentamicin-induced stress via reducing serum creatinine, blood urea nitrogen, renal MDA and enhancing expression of reduced GSH, GPx, SOD in rats. The extract enhance expression of the pro-apoptotic protein (Bax) and reduced antiapototic protein Bcl2 levels. The extract also improved histopathological changes induced …
[100]	VT	H	C	Colon		-		x	x	x					x	x			Lycopene revealed anti-inflammatory activity on SW480 human colorectal cancer cells via restraining NF-κB and JNK activation, and suppressing TNF-α, IL-1β, IL-6, COX-2, and iNOS expression.
[101]	VT	H	C	Stomach		-		x	x										Tomato hydromethanol (HME), acetone (AcE) and alkaloid AE leaf extracts showed anti-proliferative activity on human gastric adenocarcinoma AGS cells. HME and AcE revealed anti-oxidant properties via scavenging *NO. HME was also able to scavenge O*2-.
[102]	VT	H,M	B	Stomach (C), mouse embryo (N)		-		x				x							Pectic-Oligosaccharide from "Sour Raw" tomato showed anti-proliferative and pro-apoptotic effects on AGS gastric cancer cells but not on NIH 3T3 normal gastric cells.
[103]	VI	-	-	-		M												x	Tomato and lycopene revealed anti-proliferative effects on prostate carcinogenesis of TRAMP mice was affected from a β-carotene 9’,10’-oxygenase (BCO2) genotype-specific manner.
[104]	VT	H	B	Colon		-		x	x										Extract from Racimo (lycopene-rich), Pera (phenolic-rich), Cherry (sterol-rich) tomato revealed anti-proliferative effects on HT-29 human colon cancer cells but not on CCD-18 normal cells. Tomato extracts, combined with olive oil, showed an enhanced citotoxic effect on colon cancer cells.
[105]	VT	H	C	Bone marrow		-		x	x			x			x				Tomatine and tomatidine induced a RIP-1 kinase and caspase-indipendent cell death on Human neuroblastoma SH-SY5Y cells. They showed a marked effect upon Ca2+ homeostasis by increasing cytosolic Ca2+, with effect upon the endoplasmic reticulum. Tomatine was able to inhibit the chymotrypsin-like catalytic core of purified human 20S proteasome.
[106]	VI	-	-	-		M			x	x					x		x	x	Sofrito attenuated phenylephrine-induced vasoconstriction preserving nitric oxide on vasoconstriction and normalization of serum nitric oxide metabolites, vascular inducible nitric oxide synthase and vascular superoxide and peroxynitrite level.
[107]	VT	H	B	Breast (C), lung (N)		-		x				x				x			Tomatine revealed an anti-proliferative and pro-apoptotic effects on human breast cancer MCF-7 line. Tomatine decreased the expression of MMP-2, MMP-9 and MMP-9\NGAL metastasis related matrix metalloproteinase.
[108]	VI	-	-	-		M			x							x	x	x	Sofrito-supplemented diet improves insulin and FGF21 sensitivity in OZR, explaining part of sofrito’s healthy effects on glucose metabolism. In addition, induction of UCP1 and the unchanged body weight despite the hyperphagic behavior of the sofrito-fed rats suggests that the increase in FGF21 signaling correlates with an increase in energy expenditure (EE).
[109]	VT	H	C	Breast		-		x	x			x							Lycopene-oxidation products revealed anti-proliferative and pro-apoptotic effects on human breast cancer MCF-7 cells. The effect is probably due to ROS generation with mitochondrial dysfunction.
[110]	VT	H	C	Colon		-				x			x			x			Concentrations <20 μg/mL of tomatine, either undigested or in vitro digested, do not compromise the viability of Caco-2 cells and stimulate cytokine expression.
[111]	VT	H	N	Microvascular endothelial		-			x	x					x			x	Purified Anthocianin from Sun Black tomatoes revealed anti-inflammatoty effects on human endothelial cells.
[112]	VT	H	N	Blood		-		x				x			x	x			Lycopene contributed to enhance a proper health status of human bone tissue. Lycopene showed a proliferative effect on ostreoblast and anti-proliferative of osteoclasts.
[113]	BO	H	C	Blood		Drosophila		x	x			x	x					x	Tomato and lycopene revealed anti-oxidant activity on HL60 promyelocitic cells via protecting against H2O2-induced damage. Tomato showed anti-proliferative effects on HL60 cells but not lycopene. Tomato and Lycopene revealed pro-apoptotic effect on HL60 cells. Tomato and lycopene showed no negative effects on lifespan of Drosophila melanogaster when treated at low doses.
[114]	VI	-	-	-		H			x	x							x		Sofrito showed a significant decrease in CRP (p = 0.010) and TNF-α (p = 0.011), but only TNF-α was inversely correlated with an increase in TPE and plasma β-carotene (not the major carotenoid, lycopene) on healty men. The positive health effects of this tomato-based product may be attributed not only to lycopene, but to the bioactive compounds of all the ingredients.
[115]	VI	-	-	-		H			x	x							x		Tomato complex containing carotenoids revealed reduction in the acute muscle damage biomarker myoglobin in runners via increasing carotenoids plasma levels.
[116]	VT	H,P	B	Cervix (C), lung (C), breast (C), liver (C), pig liver (N)		-		x	x										Carotenoids from purple tomato peel exhibited an antioxidant activity than Red Cherry via scavenging lipoperoxides capacity and ferric reducing power, Red cherry and Purple tomato extract revealed anti-proliferative effects on MCF-7, NCI-H460, HeLa, and HepG2 cells due to high concentation of neurosporene and lycopene.
[117]	VI	-	-	-		H											x		Somministration of a tomato-soy juice in men affected by prostate cancer revealed the presence ofcarotenoids on prostate tissue.
[118]	VI	-	-	-		H				x						x	x		Tomato extract revealed a photo-protective effects from UVB-induced erythema formation in humans due to anti-oxidant properties of carotenoids. Tomato extract showed increased levels of IL6 and TNFα as com- pared with the intake of placebo.
[119]	VT	H	C	Colon		-		x				x				x			Gazpacho revealed anti-proliferative effects on HT.29 cells in a time- and dose-dependent manner. Gazpacho showed pro-apoptotic effect on HT29 cells via Modulation of gene expression of key regulatory genes (p53, Bcl-2, BAX, and cyclin D1).
[120]	VI	-	-	-		M				x	x							x	Tomato and lycopene revealed cell cycle arrest activity on rats fed with a high-fat diet via enhancing cells percentage in G0/G1 phase and reducing G2/M group. Tomato and Lycopene showed anti-inflammatory activity on rats by constrasting interleukin-1b rising levels in response to a high-fat diet.
[121]	VT	H	C	Prostate		-		x			x	x							Lycopene extract from tomato-based products revealed anti-proliferative effects on human prostate cancer DU-145 and PC-3 cells. Lycopene extracted from tomato sauce and ketchup revealed pro-apoptotic effect after 96 h of treatment via cell cycle arrest.
[122]	VT	H	C	Blood		-			x										Phenols and Carotenoids from sofrito revealed anti-oxidant capacity on human macrophages via inhibiting low density lipoprotein oxidation. The effects of total sofrito compounds was higher than single naringenins.
[123]	VT	B	-	-		-		x	x										Methanolic extracts of tomato peels presented anti-microbial activity against Staphilococcus aureus and Bacillus subtilis in a genotype-dependent manner.
[124]	VT	H	B	Prostate, embryonic kidney		-		x	x	x									Tangerine tomato varieties revealed anti-proliferative effects on human prostate LNCaP and PC-3 cells. Extracts showed anti-oxidant and anti-inflammatory activity via mediating TLR2 and TLR4 pathways.
[125]	VI	-	-	-		M			x			x			x	x		x	Lycopene revealed anti-proliferative effect on rats varicocele. Lycopene showed pro-apoptotic effect on rats varicocele via affecting Bcl-2 and Bax expression. Lycopene revealed anti-oxidant activity on rats varicocele via decreasing malondyaldeide levels.
[126]	VI	-	-	-		H									x		x		High plasma levels of lycopenes inversely relate to atherosclerotic burden.
[127]	VI	-	-	-		M				x							x	x	Locular gel and serum from green immature tomato revealed anti-hypertensive effect in spontaneous hypertensive rats without effects on normotensive rats. Extracts showed a reductive effect on blood pressure, heart rate, inflammatory blood cytokines and aorta thickness.
[128]	VI	-	-	-		M											x	x	Single dose of tomato methanol extract from leaves is relatively nontoxic at a dose of 5000 mg/kg b.w. and prolonged use of lower doses (250 and 500 mg/kg) of L. esculentumorally should be encouraged, whereas highest dose (1000 mg/kg) should be avoided.
[129]	VT	H	C	Bone marrow		-		x	x		x	x			x	x			Lycopene revealed anti-oxidant activity against H2O2-induced cytotoxicity on SH-SY5Y cells. Lycopene reduced H2 O2 -induced oxidative damage and ER-stress.
[130]	VT	M	N	Bone marrow		-			x	x									Tomato extracts from landraces revealed anti-oxidant and anti-inflammatory activities via reducing IL-6 and IL-12 on human bone narrow cells.
[131]	BO	H	C	Bone		H		x							x	x	x	x	Lycopene from tomato souce revealed a protective effects on bone loss in postmenopausal women via activating the WNT/β-catenin and ERK1/2 pathways, upregulates RUNX2, alkaline phos- phatase, COL1A and downregulates RANKL Saos-2.
[132]	VT	H	C	Colon		-		x	x		x	x							Sofrito revealed anti-proliferative effects on human intestinal cancer Caco-2 cells via regulating arachidonic acid cascade. Sofrito showed a pro-apoptotic effect on Caco-2 cells.
[133]	VI	-	-	-		H											x		Polyphenolic extract from San Marzano tomato peels reduced 30 min glucose and insulina plasma peak on healthy humans.
[134]	VT	H	C	Prostate		-									x				Lycopene reduced Insuline growth factor-1 levels in human prostate cancer cells.
[135]	BO	M	N	Skin		M		x	x						x	x	x	x	Lycopene showed anti-obesity properties improving glucose and lipid metabolism via up-regulation of PPARγ
[136]	VT	H	C	Colon, cervix		-		x											Lycopene iron, silver and gold nanoparticles exhibited potential anti-proliferative effects against Colorectal and cervical cancer cell as compared with pure Lycopene.
[137]	VT	H	C	Lung		-		x							x	x			Naringenin revealed anti-proliferative effects on human lung cancer A549 cells. Naringenin exhibited pro-apoptotic activity via reducing caspase-3 expression. Naringenin showed anti-metastatic effect on human lung cancer cells via reducing matrixmetallo proteinases-2 (MMP-2) and MMP-9 expression.

## Sheet: Table S4
Table S4. Estimation of the best performance (BP) and the best performance index (BPI) in studies addressing cytotoxicity in human cancer cell lines.
Referring tissue/organ	Reference number in the text	Cell line Type (N, normal; C, cancer)	Cell Line	Best performance compared to control (BP)	Best Performance index (BPI)
Blood	[38]	N	Lymphocytes	-0.06	1
Blood	[58]	N	Lymphocytes	0.3	2
Blood	[56]	C	HL-60	0.69	4
Blood	[113]	C	HL-60	0.85	5
Blood	[56]	C	K562	0.75	5
Blood	[86]	C	THP-1	0.05	1
Bone	[131]	C	Saos-2	0	1
Bone marrow	[105]	C	SH-SY5Y	0.88	5
Bone marrow	[129]	C	SH-SY5Y	0.3	2
Breast	[32]	N	MCF-10A	0.2	2
Breast	[32]	C	MCF-7	0.67	4
Breast	[60]	C	MCF-7	0.24	2
Breast	[90]	C	MCF-7	0.82	5
Breast	[93]	C	MCF-7	0.48	3
Breast	[109]	C	MCF-7	0.8	5
Breast	[116]	C	MCF-7	0.83	5
Breast	[32]	C	MDA-MB-468	0.64	4
Cervix	[60]	C	HeLa	0.05	1
Cervix	[68]	C	HeLa	0.48	3
Cervix	[75]	C	HeLa	0.59	4
Cervix	[71]	C	HeLa	0.49	3
Cervix	[89]	C	HeLa	0.52	4
Cervix	[90]	C	HeLa	0.87	5
Cervix	[93]	C	HeLa	0.38	3
Cervix	[97]	C	HeLa	0.84	5
Cervix	[116]	C	HeLa	0.78	5
Cervix	[136]	C	HeLa	0.41	3
Colon	[104]	N	CCD-18	0	1
Colon	[96]	N	NCM	0.04	1
Colon	[132]	C	Caco-2	0.8	5
Colon	[136]	C	COLO320 DM	0.41	3
Colon	[96]	C	HCT-116	0.83	5
Colon	[46]	C	HCT-116	0.5	3
Colon	[33]	C	HT-29	0.71	5
Colon	[39]	C	HT-29	0.55	4
Colon	[41]	C	HT-29	0.7	4
Colon	[46]	C	HT-29	0.22	2
Colon	[49]	C	HT-29	0.33	3
Colon	[60]	C	HT-29	0.14	2
Colon	[68]	C	HT-29	0.48	3
Colon	[104]	C	HT-29	0.34	3
Colon	[119]	C	HT-29	0.5	3
Colon	[136]	C	HT-29	0.42	3
Colon	[96]	C	LoVo	0.6	4
Colon	[96]	C	SW48	0.54	4
Colon	[49]	C	SW480	0.35	3
Colon	[96]	C	SW480	0.75	5
Colon	[100]	C	SW480	0.18	2
Colon	[96]	C	SW620	0.47	3
Colon	[60]	C	T-84	0.3	2
Fetal Lung	[90]	N	MRC-5	0.8	5
Kidney	[75]	N	Hek293	0.59	4
Kidney	[89]	N	Hek293	0.75	5
Kidney	[75]	N	HRCE	0.5	3
Larynx	[60]	C	Hep-2	0.05	1
Liver	[71]	N	Chang	0.28	2
Liver	[60]	C	Hep-G2	0.33	3
Liver	[71]	C	Hep-G2	0.49	3
Liver	[89]	C	Hep-G2	0.65	4
Liver	[93]	C	Hep-G2	0.26	2
Liver	[116]	C	Hep-G2	0.72	5
Lung	[71]	N	Hel299	0.42	3
Lung	[60]	C	A549	0.14	2
Lung	[71]	C	A549	0.49	3
Lung	[137]	C	A549	0.65	4
Lung	[116]	C	NCI-H460	0.68	4
Prostate	[66]	N	RWPE-1	-0.06	1
Prostate	[84]	N	RWPE-1	0.05	1
Prostate	[60]	C	DU-145	0.09	1
Prostate	[121]	C	DU-145	0.55	4
Prostate	[124]	C	DU-145	0.57	4
Prostate	[46]	C	LNCaP	0.56	4
Prostate	[66]	C	LNCaP	0.74	5
Prostate	[84]	C	LNCaP	0.88	5
Prostate	[124]	C	LNCaP	0.56	4
Prostate	[46]	C	PC-3	0.5	3
Prostate	[52]	C	PC-3	0.57	4
Prostate	[65]	C	PC-3	0.14	2
Prostate	[66]	C	PC-3	0.82	5
Prostate	[84]	C	PC-3	0.54	4
Prostate	[121]	C	PC-3	0.4	3
Prostate	[124]	C	PC-3	0.54	4
Prostate	[84]	C	VCaP	0.79	5
Skin	[98]	N	HSF	0.06	1
Skin	[46]	C	BEN	0.29	2
Stomach	[101]	C	AGS	0.89	5
Stomach	[102]	C	AGS	0.7	4
Stomach	[98]	C	YCC1	0.51	4
Stomach	[98]	C	YCC2	0.2	2
Stomach	[98]	C	YCC3	0.33	3
